# Supplementary material for: Knowledge, Attitudes and Application of Critical Nutrient Supplementation in Vegan Diets among Healthcare Professionals—Survey Results from a Medical Congress on Plant-Based Nutrition
Source: Foods. 2022 Dec 14;11(24):4033. doi: 10.3390/foods11244033 (PMC9777782; doi:10.3390/foods11244033)
Supplement: Supplementary file 1 [file foods-11-04033-s001.zip]

Archive with 5 entries (4 files):
- Supplementary Material S1.pdf
- Supplementary Material S2.pdf
- __MACOSX/
- __MACOSX/._Supplementary Material S1.docx
- __MACOSX/._Supplementary Material S2.docx
